# Supplementary material for: The Downregulation of the Liver Lipid Metabolism Induced by Hypothyroidism in Male Mice: Metabolic Flexibility Favors Compensatory Mechanisms in White Adipose Tissue
Source: Int J Mol Sci. 2024 Oct 8;25(19):10792. doi: 10.3390/ijms251910792 (PMC11477049; doi:10.3390/ijms251910792)
Supplement: Supplementary file 1 [file ijms-25-10792-s001.zip]

Archive with 1 entries (1 files):
- ijms-3144374-supplementary.pdf
